# Supplementary material for: Influence of Spinal Movements Associated with Physical Evaluation on Muscle Mechanical Properties of the Lumbar Paraspinal in Subjects with Acute Low Back Pain
Source: Diagnostics (Basel). 2022 Jan 25;12(2):302. doi: 10.3390/diagnostics12020302 (PMC8870934; doi:10.3390/diagnostics12020302)
Supplement: Supplementary file 1 [file diagnostics-12-00302-s001.zip]

Archive with 1 entries (1 files):
- diagnostics-1543068-supplementary.pdf
